# Supplementary material for: The effect of acupuncture on blood glucose control in patients with type 2 diabetes: a systematic review and meta-analysis of randomized controlled trials
Source: Front Endocrinol (Lausanne). 2025 Jun 11;16:1596062. doi: 10.3389/fendo.2025.1596062 (PMC12187737; doi:10.3389/fendo.2025.1596062)
Supplement: Supplementary Table 1 — Summary Table of Clinical Studies on Acupuncture Treatment for Type 2 Diabetes Mellitus [file Table1.xlsx]

## Sheet: Sheet1
Title	Author Yellow: Mean + Range White: Mean + SD Blue: Mean + SE Green: Median + Range Orange: Median + IQR Red: Mean + 95% CI	study period	region	study design	Population	Intervention	Intervention Duration	Control	patients		Follow-up Duration	Age (years) (Mean Value)		Disease Duration (years)		Number of Males (P)		Number of Females (P)		BMI (Mean Value) (kg/m²)		Mean P2hBG (Postprandial 2-hour Blood Glucose) (mmol/L)		FBG (Fasting Blood Glucose) (Mean Value) (mmol/L)		HbA1c (Glycated Hemoglobin) (%)
									Intervention Group	Control Group		Intervention Group	Control Group	Intervention Group	Control Group	Intervention Group	Control Group	Intervention Group	Control Group	Intervention Group	Control Group	Intervention Group	Control Group	Intervention Group	Control Group	Intervention Group	Control Group
The Effect of Acupuncture on Serum Leptin in Patients with Type 2 Diabetes	Cai 2011	2002-2005	China	RCT	Type 2 Diabetes Patients	Acupuncture Treatment (with main points including the Shenshu (BL23), Feishu (BL13), Pishu (BL20), Weishu (BL21), Shenxue (BL52), Zusanli (ST36), and Sanyinjiao (SP6); for gastrointestinal excess heat, add Quchi (LI11), Hegu (LI4), Neiting (ST44); for spleen deficiency with damp obstruction, add Fenglong (ST40), Yinlingquan (SP9), Zhongwan (CV12); for liver Qi stagnation, add Ganshu (BL18), Quchu…	30min	Oral Glibenclamide (Glibenclamide Tablets, 25-75 mg per dose, 1-2 times daily, continuous treatment for 12 weeks)	40	40	12 weeks	50.25	51.40	5.25	5.39	15	23	25	17					10.89	11.51
Electroacupuncture Treatment in Female Patients with Stomach Heat Stagnation and Spleen Deficiency Type of Type 2 Diabetes: A Clinical Observation	Feng 2014		China	RCT	Type 2 Diabetes Patients	Electroacupuncture (combination of auricular and body acupuncture). After obtaining deqi, electroacupuncture stimulation with 5 Hz, dense-sparse wave is applied to Zusanli (ST36) and Fenglong (ST40) (bilateral), Yinlingquan (SP9) and Sanyinjiao (SP6) (bilateral), Chongyang (ST42) and Neiting (ST44) (bilateral). Body acupuncture is performed every other day, with needles retained for 30 minutes pe…	30min	Acupuncture Treatment	31	31	3 months	33.97	34.74	6.75	6.71	0	0	31	31	28.86	28.80			12.79	12.43
Clinical Observation of Subcutaneous Needle Implants in the Treatment of Obese Type 2 Diabetes with Impaired Glucose Tolerance	Liang 2018	2014-2016	China	RCT	Obese IGT Patients	Subcutaneous Needle Embedding Treatment (Main points selected include bilateral Weiwanxia (ST22), Ganshu (BL18), Pishu (BL20), Tianshu (ST25), and Zusanli (ST36), with adjustments according to the specific condition. Remove the needles 36-48 hours later.)	36-48h	Oral Metformin Hydrochloride (0.25 g, 3 times daily)	150	150	2 years	41	42	5.1	4.9	79	72	71	78	30.9	31.1	9.3	9.8	5.7	5.8	6.3	6.4
Acupuncture with Warming Yang Therapy in the Treatment of Diabetic Peripheral Neuropathy: A Clinical Observation of 32 Cases	Liu 2011	2006-2009	China	RCT	Diabetic Peripheral Neuropathy (DPN) Patients	Acupuncture Treatment (Bilateral Five Shu points: Hegu (LI4), Quchi (LI11), Zusanli (ST36), Yanglingquan (GB34), Yinlingquan (SP9), Taichong (LR3), with a focus on the Yangming meridian points. Treatment is performed once daily, with needles retained for 30 minutes per session.) + Moxibustion Therapy (Points selected include Pishu (BL20), Shenshu (BL23), Dazhui (GV14), Zhongwan (CV12), Qihai (CV6…	45min	Intravenous Infusion of Shenfu Injection + Oral Mecobalamin Tablets	32	32	12 weeks	54.32	63.78	5.07	4.73	14	17	18	15			12.49	12.38	8.24	8.27
Study on the Effect of Balanced Acupuncture Combined with Lifestyle Intervention on Patients with Impaired Glucose Tolerance	Luo 2019	2013-2016	China	RCT	Impaired Glucose Tolerance (IGT) Patients	Technique: Balanced Needle Acupuncture Point Selection: Bilateral blood sugar-regulating points Needling Technique: Upward and downward lifting method		Lifestyle Intervention	230	230	1 year	50.6	48.2			125	129	105	101			8.8	9.3
Clinical Efficacy of Acupuncture Combined with Six Flavor Rehmannia Decoction in Treating Lipid Metabolism Disorder in Type 2 Diabetes and Its Effect on Insulin Resistance	Wang 2016	2013-2014	China	RCT	Type 2 Diabetes Patients with Lipid Metabolism Disorders	Method: Body Acupuncture + Auricular Acupuncture Point Selection: Body Acupuncture: Zusanli (ST36), Pishu (BL20), Sanyinjiao (SP6), Weishu (BL21), and Zhongwan (CV12). Additional Points: For excessive thirst and dry mouth: add Feishu (BL13), Shaoshang (LU11), Jinji (EX-HN12), Yuye (EX-HN13), Chengjiang (CV24), Yangchi (TE4). For excessive hunger, easy satiety, and constipation: add Daheng (SP15),…	30min	Conventional Treatment	Group E (Six Flavor Rehmannia Decoction + Acupuncture) 43	Group A (Conventional Treatment) 43 Group B (Conventional Treatment + Six Flavor Rehmannia Decoction) 44 Group C (Conventional Treatment + Acupuncture) 43 Group D (Conventional Treatment + Six Flavor Rehmannia Decoction + Acupuncture) 42	12 weeks	Group E (Six Flavor Rehmannia Decoction + Acupuncture) 47.7	Group A (Conventional Treatment) 46.5. Group B (Conventional Treatment + Six Flavor Rehmannia Decoction) 47.2. Group C (Conventional Treatment + Acupuncture) 46.8. Group D (Conventional Treatment + Six Flavor Rehmannia. Decoction + Acupuncture) 48.1			107	26	65	17	Group E (Six Flavor Rehmannia Decoction + Acupuncture) 22.7	Group A (Conventional Treatment) 23.2 Group B (Conventional Treatment + Six Flavor Rehmannia Decoction) 22.5 Group C (Conventional Treatment + Acupuncture) 22.9 Group D (Conventional Treatment + Six Flavor Rehmannia Decoction + Acupuncture) 23.0	Group E (Six Flavor Rehmannia Decoction + Acupuncture) 19.3	Group A (Conventional Treatment) 19.4 Group B (Conventional Treatment + Six Flavor Rehmannia Decoction) 19.4 Group C (Conventional Treatment + Acupuncture) 19.5 Group D (Conventional Treatment + Six Flavor Rehmannia Decoction + Acupuncture) 19.2	Group E (Six Flavor Rehmannia Decoction + Acupuncture) 12.5	Group A (Conventional Treatment) 12.3 Group B (Conventional Treatment + Six Flavor Rehmannia Decoction) 12.0 Group C (Conventional Treatment + Acupuncture) 12.6 Group D (Conventional Treatment + Six Flavor Rehmannia Decoction + Acupuncture) 12.5	Group E (Six Flavor Rehmannia Decoction + Acupuncture) 9.4	Group A (Conventional Treatment) 9.4 Group B (Conventional Treatment + Six Flavor Rehmannia Decoction) 9.4 Group C (Conventional Treatment + Acupuncture) 9.4 Group D (Conventional Treatment + Six Flavor Rehmannia Decoction + Acupuncture) 9.4
The Effect of Transcutaneous Electrical Acupoint Stimulation on Blood Glucose, Glycated Hemoglobin, and Physical Parameters in Patients with Type 2 Diabetes	Yang 2014	2009-2010	China	RCT	Type 2 Diabetes Patients	Method: Transcutaneous Electrical Acupoint Stimulation Point Selection: Bilateral Quchi (LI11) and Hegu (LI4), Zusanli (ST36) and Sanyinjiao (SP6). Frequency: 2 Hz, continuous wave.	30min	Electroacupuncture	30	27	4 months	43	63.04	11.37	11	11	10	19	17	25.93	26.40	11.07	12.09			8.41	7.99
The Effect of Acupuncture on Serum Adiponectin in Patients with Type 2 Diabetes	Zhang 2011		China	RCT	Type 2 Diabetes Patients	Method: Acupuncture Point Selection: Main points include Feishu (BL13), Pishu (BL20), Weishu (BL21), Shenshu (BL23), Zusanli (ST36), and Sanyinjiao (SP6). For gastrointestinal heat: add Quchi (LI11), Hegu (LI4), Neiting (ST44). For spleen deficiency and damp obstruction: add Fenglong (ST40), Yinlingquan (SP9), Zhongwan (CV12). For liver Qi stagnation: add Ganshu (BL18), Quchuan (KI1), Xiaxi (GB43…	30min	Oral Glibenclamide Treatment	40	40	12 weeks	50.20	51.02	5.10	5.42	15	23	25	17					10.89	11.51
Efficacy Observation of Glimepiride Combined with Acupuncture and Traditional Chinese Medicine in the Treatment of Qi and Yin Deficiency Type of Type 2 Diabetes	Zheng 2010	2007-2009	China	RCT	Type 2 Diabetes Patients with Qi and Yin Deficiency	Observation Group: Glimepiride 2 mg per dose, once daily. Combined with the following treatment methods: Body Acupuncture: Feishu (BL13), Pishu (BL20), Shenshu (BL23), Waiguan (TE5), Zusanli (ST36), Sanyinjiao (SP6), Taixi (KI3). Use a reinforcing and reducing needling technique with filiform needles. Retain needles for 20 minutes after achieving deqi, needling every 5 minutes, once per day. Herb…	Acupuncture: Retain the needles for 20 minutes after achieving deqi sensation, with needling stimulation every 5 minutes, once per day. Medication: One dose per day, decocted in water and taken in three separate doses.	Control Group: Glimepiride Tablets (Sanofi-Aventis (Beijing) Pharmaceutical Co., Ltd.), 2 mg per dose, once daily for the first 1–2 weeks; 4 mg per dose, once daily for weeks 3–12.	40	40	12 weeks	61.5	63.0			23	25	17	15	29.5	28.8	13.85	13.91	10.26	10.21
Clinical Observation of Traditional Chinese Medicine Comprehensive Therapy in the Treatment of Diabetic Peripheral Neuropathy: 43 Cases	Zhu 2014	2011-2013	China	RCT	Diabetic Peripheral Neuropathy (DPN) Patients	Comprehensive Treatment Plan Using Oral Herbal Medicine, External Herbal Wash, and Acupuncture 1. Oral Formula for Invigorating Blood and Unblocking Collaterals: Huangqi (Astragalus) 30 g, Jixueteng (Chicken Blood Vine) 20 g, Danshen (Salvia) 15 g, Chuanxiong (Ligusticum) 15 g, Nvzhenzi (Ligustrum) 15 g, Chuan Niuxi (Cyathula) 15 g, Yanhusuo (Corydalis) 15 g, Chishao (Paeonia) 15 g, Guizhi (Cinna…	Remove the needles after 15-20 minutes	Mecobalamin Tablets: 0.5 mg per dose, taken orally 3 times daily. Amitriptyline Tablets: 25 mg per dose, taken orally 3 times daily.	43	42	12 weeks	57.3	56.5	10.4	9.2	21	24	22	18
Efficacy Observation of Acupoint Embedding Therapy in Patients with Prediabetes and Postoperative Reactions	Xue 2017	2015-2016	China	RCT	Prediabetic Patients	Method: Thread Embedding at Acupoints Point Selection: Pishu (BL20), Weiwanxia (ST22), Ganshu (BL18), Shenshu (BL23), Zusanli (ST36).	3 months	Diabetes Health Education Only	43	43	6 months	52	53	81.6	79.8	18	20	25	23	28.9	31.3	9.92	10.02	6.62	6.74	7.64	8.03
Electroacupuncture and rosiglitazone combined therapy as a means of treating insulin resistance and type 2 diabetes mellitus: A randomized controlled trial	Lin 2013	2006-2007	China Taiwan	RCT	Type 2 Diabetes Patients	Method: Electroacupuncture + Rosiglitazone Point Selection: Bilateral Zusanli (ST36). Frequency: 15 Hz, 10 mA. Duration: 30 minutes.	30min	Rosiglitazone Conventional Treatment	16	15		48	50			10	8	6	7	26	25	无		9.4	9.1	8.10	8.15
Acupuncture Combined with Hydrotherapy in Diabetes Patients with Mild Lower-Extremity Arterial Disease: A Prospective, Randomized, Nonblinded Clinical Study	Zheng 2018	2015.4-2015.10	China	RCT	Type 2 Diabetes Patients with Mild Lower Extremity Arterial Disease (LEAD)	Morning Acupuncture: Points: Zusanli (ST36), Taibai (SP3), Sanyinjiao (SP6), Fenglong (ST40), Taixi (KI3), Yanglingquan (GB34). Auxiliary Points: Hegu (LI4), Quchi (LI11), Chongyang (ST42), Yinglingquan (SP9), Bafeng (EX-LE10), Xiyan (EX-LE5). Needle Retention Time: 30 minutes. Afternoon Treatment: Hot water therapy for 30 minutes. Frequency: Every 2 days.	30min+30min		64	62	21 weeks	60.4	60.1	9.8	9.4	33	29	31	33	30.8	31.2			176.5	162.3	6.8	7.0
Effects of Laser Acupuncture and Dietary Intervention on Key Obesity Parameters (The Effect of Laser Acupuncture and Dietary Intervention on Key Parameters of Obesity)	Robby Gunawan Sebayang 2020	2018.9-2018.11	Indonesia.	RCT	Obese Patients	Laser Acupuncture (Points: Zhongwan (CV12), bilateral Zusanli (ST36), bilateral Sanyinjiao (SP6), bilateral Tianshu (ST25), bilateral Fenglong (ST40). Each point receives continuous wave stimulation of 4J, power of 50mW. A total of 12 sessions, 3 times per week.) + Dietary Intervention (Administered on the 1st, 5th, and 9th sessions).	80s	Sham Laser Acupuncture + Dietary Intervention	19	19	4 weeks	42.15	40.69			2	3	17	16	32.57	30.28			96.90	95.11
Comparative evaluation of the therapeutic effect of metformin monotherapy with metformin and acupuncture combined therapy on weight loss and insulin sensitivity in diabetic patients (Comparative Evaluation of the Efficacy of Metformin Monotherapy vs. Metformin Combined with Acupuncture on Weight Loss and Insulin Sensitivity in Diabetic Patients)	A Firouzjaei 2016			RCT	Type 2 Diabetes Patients	Overnight Fasting + Acupuncture Treatment Points: Zhongwan (CV12), Tianshu (ST25), Zusanli (ST36), Sanyinjiao (SP6), Shuiquan (KI5), Hegu (LI4), Daheng (SP15), Shuidao (ST28), Quchi (LI11), Qihai (CV6). Auricular Points: Sanjiiao (TH3), Hunger point, Stomach, Shenmen, Endocrine, Spleen. Treatment every other day, 30 minutes per session, for a total of 10 sessions, with a 3-week course.	30min	Overnight Fasting + Sham Acupuncture Treatment	19	20	3 weeks	42.2	40.5			8	8	11	12	27.6	28.2			6.65	6.67
A single-blinded, randomized pilot study evaluating effects of electroacupuncture in diabetic patients with symptoms suggestive of gastroparesis	Wang 2008		China	RCT	Diabetic Patients with Gastroparesis Symptoms	Method: Electroacupuncture Point Selection: Bilateral Zusanli (ST36), bilateral Hegu (LI4). Technique: Electrical stimulation for 30 minutes. Stimulation Frequency: 2 Hz.	30min	Sham Electroacupuncture	9	10	14 days	57.7	57.1	9.2	11							222.2	240.4	165.5	166.6	8.2	8.1
Acute Effect of Acupuncture on Glycemic Control in Type 2 Diabetes Measured by Continuous Glucose Monitoring.a Pilot Study	Sérgio Vencio 2021	2017-2018	Brazil	RCT	Type 2 Diabetes Patients	Method: Acupuncture Point Selection: Specific points for diabetes treatment: Weishu (ST36), Hegu (LI4), Pishu (BL20), Zhongwan (CV12). Frequency: Stimulate every 5 minutes, needle retention for 30 minutes.	30min	Conventional Treatment	10	10	14 days	63.5	64.2	8	7					28.1	27.9					7.1	7.3
Immediate fasting blood glucose response to electroacupuncture of ST36 versus CV12 in patients with type 2 diabetes mellitus randomized controlled trial	Ali Mohamed Ali Ismail 2021	2020.10-2020.11	Egypt	RCT	Type 2 Diabetes Patients	1. Group 1 (Real EA Group for CV12): Receive 30 minutes of EA (2 Hz) at Zhongwan (CV12) between 8:00-9:00 AM. 2. Group 2 (Real EA Group for ST36): Receive 30 minutes of EA (2 Hz) at Zusanli (ST36) between 8:00-9:00 AM.	30min	① Group 2 (CV12 Sham Control EA Group) ② Group 4 (ST36 Sham Control EA Group)	50	50		① Group 1: 53.64 ② Group 3: 55.32	① Group 2: 54.28 ② Group 4: 52.64							① Group 1: 28.46 ② Group 3: 28.06	① Group 2: 27.62 ② Group 4: 28.06			① Group 1: 140 ② Group 3: 138.84	① Group 2: 139.24 ② Group 4: 139.64
Clinical study on the wrist-ankle acupuncture treatment for 30 cases of diabetic peripheral neuritis	Jiang 2006	2000-2003	China	RCT	Diabetic Peripheral Neuritis Patients	Method: Wrist and Ankle Acupuncture + Body Acupuncture Point Selection: Wrist and Ankle Acupuncture: Select the upper 2 points and lower 2 points on each side, 4-5 points on the upper limbs, 6 points on the upper head, 1 point on the lower limb, 2 points on the lower limbs, 3 points below the knee joint, and 4-6 points on the lower legs. Body Acupuncture: Main Points: Sanyinjiao (SP6), Xuehai (SP…	15-30min	Conventional Treatment (Intramuscular Injection of Vitamin B1 and B2)	60	30	21 days	Wrist and Ankle Acupuncture Method: 63.30. Body Acupuncture Group: 61.6	60.8			35	21	25	9					Wrist and Ankle Acupuncture Method: 11.49 Body Acupuncture Group: 12.12	11.43
Therapeutic effects of acupuncture on blood glucose level among patients with type-2 diabetes mellitus: a randomized clinical trial	Amir Hooman Kazemia 2019	2015–2017	Tehran	RCT	Type 2 Diabetes Patients	Method: Acupuncture Point Selection: Waiguan (TE5), Tianshu (ST25), Zusanli (ST36), Fenglong (ST40), Qihai (CV6), Zhongwan (CV12), Feishu (BL13), Pishu (BL20), Shenshu (BL23), Xuehai (SP10), Sanyinjiao (SP6), Taichong (LR3), Hegu (LI4), Quchi (LI11), Taixi (KI3). Needling Technique: Insert the needles vertically, retain the needles for 20 minutes after achieving deqi sensation, with needle depth …	20min	Method: Sham Acupuncture Point Selection: Same as the acupuncture group Technique: Insert the needle to a very shallow depth (3–5 mm), with no manipulation within 1 cm around the acupuncture point, retain the needle for 20 minutes.	40	40	12 weeks	56.6	55.9			22	24	18	16	29.5	28.8			170.4	170.5	7.14	7.24
Effect of Zuo's warming Yang acupuncture therapy combined with lifestyle interventions on prediabetes: a randomized controlled trial	Li 2023	2020–2021	China	RCT	Prediabetic Patients	Method: Acupuncture + Lifestyle Intervention Point Selection: Bilateral Huochao , bilateral Huozhu, bilateral Huolian , bilateral Huochuan , bilateral Zusanli (ST36). Frequency: Retain the needles for 30 minutes after achieving deqi sensation.	12 weeks	Lifestyle Intervention	27	28	12 weeks	53.33	54.50			10	9	17	19	23.32	23.76	8.90	9.22	6.25	6.21	5.80	5.85
